# Supplementary material for: Sequence learning modulates neural responses and oscillatory coupling in human and monkey auditory cortex
Source: PLoS Biol. 2017 Apr 25;15(4):e2000219. doi: 10.1371/journal.pbio.2000219 (PMC5404755; doi:10.1371/journal.pbio.2000219)
Supplement: S1 Table — Number of sites with significant PAC responses and sequencing context PAC effects during the same type of testing after exposure to sequences containing random transitions between the nonsense words. (XLSX) [file pbio.2000219.s010.xlsx]

## Sheet: Sheet1
Channel no	54	55	56	57	58	59	60	Total
Number of sites with significant PAC in response to the nonsense words	1	N/A	1	1	N/A	0	0	3
Contextual PAC sites	0	N/A	1	0	N/A	0	0	1
Number of sequences that elicited contextual PAC	0	N/A	1	0	N/A	0	0	1
