# Supplementary material for: Sequence learning modulates neural responses and oscillatory coupling in human and monkey auditory cortex
Source: PLoS Biol. 2017 Apr 25;15(4):e2000219. doi: 10.1371/journal.pbio.2000219 (PMC5404755; doi:10.1371/journal.pbio.2000219)
Supplement: S2 Table — Number of sites with significant PAC responses and sequencing context PAC effects during the same type of testing phase after exposure to structured sequences consistent with the AG ordering relationships. (XLSX) [file pbio.2000219.s011.xlsx]

## Sheet: Sheet1
Channel no	54	55	56	57	58	59	60	Total
Number of sites with significant PAC in response to the nonsense words	1	N/A	1	1	N/A	1	1	5
Contextual PAC sites	1	N/A	1	0	N/A	0	1	3
Number of sequences that elicited contextual PAC	2	N/A	1	0	N/A	0	2	5
